# Supplementary material for: The Differential Hormonal Milieu of Morning versus Evening May Have an Impact on Muscle Hypertrophic Potential
Source: PLoS One. 2016 Sep 1;11(9):e0161500. doi: 10.1371/journal.pone.0161500 (PMC5008805; doi:10.1371/journal.pone.0161500)
Supplement: S1 File — (XLSX) [file pone.0161500.s001.xlsx]

## Sheet: Myotube Width
Raw data							Descriptive data
AM pre	AM post	PM pre	PM post	Control HS				AM pre	AM post	PM pre	PM post	Control HS
61.7738	55.4617	91.0824	56.3205	115.378			Number of values	141	197	213	107	268
47.7074	68.0294	95.7079	40.4475	102.801
42.9418	44.9444	84.4038	26	99.3579			Minimum	2.828	4	18.11	8	11.66
45.6508	31.241	60.1664	64.0312	115.395			25% Percentile	30	33.73	50.26	34.06	42.27
76.1577	38.833	80.895	101.39	64.8999			Median	45.65	44.72	69.05	46.18	56.62
69.857	48.1664	60.8276	44.9444	66.5733			75% Percentile	62.64	61.09	92.34	58	73.51
77.2787	56.6392	49.4773	57.2713	56.0357			Maximum	126.1	122.1	168.2	101.4	282.3
82.2192	27.7849	24.7386	26.0768	50.9902
47.0744	24	64.7765	76.0303	58.8218			Mean	48.03	48.56	71.67	47.88	61.5
20.8806	14	102.704	38.0526	49.5177			Std. Deviation	24.14	21.62	28.32	18.69	31.49
31.6228	38.0526	94.5304	56	41.0366			Std. Error of Mean	2.033	1.54	1.941	1.807	1.923
34.176	22	64.2806	38	41.0366
126.127	27.7849	26.0768	25.6125	48.4149			Lower 95% CI of mean	44.01	45.53	67.85	44.3	57.71
91.7606	46.6476	60.531	46.8615	43.8634			Upper 95% CI of mean	52.05	51.6	75.5	51.46	65.29
75.3923	39.3954	69.0507	36.8782	63.6553
72.111	44.9444	59.2284	24.0832	80.7217
58.3095	72.9931	100.658	27.2029	73.5391
74.6726	34	107.703	37.3631	125.539
67.6757	28	116.379	45.6946	98.4886
45.6946	42	58.3095	50.9902	82.2922
47.4131	65.5134	57.2713	48.3736	82.8734
51.8845	60.4649	38.4708	66.1211	38.4188
52.8394	40	56.3205	56.0357	35.3836
69.7711	50.9117	52.6118	42	32.5576
34.176	105.262	45.1221	42.4264	50.9902
50.1597	72.2772	70.2282	28.2843	18.4391
42.0476	36.8782	115.741	38.4708	39.598
18.9737	43.1741	40.4969	78.6384	17.2047
44.2719	122.066	34.5254	28.8284	58
51.4198	98.1835	38.4708	8	72.4707
38.4708	68.2642	38	30	48.1664
24.7386	66.2722	24.0832	58	45.3431
14.5602	50.5964	69.0507	20.8806	28.2843
25.2982	38.833	83.5464	20.3961	76.5506
39.4462	48.0833	95.352	27.2029	57.6888
37.5766	33.5261	92.6499	85.5102	49.679
33.9411	62.1289	77.2787	10	27.2029
44.0454	90.1998	50.636	34.0588	76.8375
38.4188	64	82.8734	48.0416	79.3977
30.5287	44	68.2642	62	43.8634
123.968	39.2938	55.1725	70	18.4391
107.07	20.8806	66.4831	40	58.8218
108.757	29.2029	49.5177	62	51.614
45.6508	21.2603	30	12	39.6989
63.5295	34	18.1108	39.8497	28.4253
66.5733	69.857	79.1202	42.3792	62.2897
55.5698	54.9181	63.8122	23.4094	43.8634
55.6058	42.9418	61.0573	50.5964	45.3431
62.1289	14	49.3964	42	42.5206
91.586	20	34.0588	34	60
92.0869	50.1597	25.4559	30.4631	73.2393
68	30	21.2603	58	63.2456
37.7359	121.803	38.833	47.4131	40.4969
52.4976	92.0869	48.0833	41.2311	44.9444
44.4072	80	50.5964	34	44.0454
20.5913	82.2192	27.2029	58.3095	42.5206
42.8019	44.9444	29.5297	78.6384	21.6333
34.0588	34.0588	66.0303	62.2897	37.7359
21.6333	24.0832	70.4557	50.1597	46.6476
27.2029	31.241	70.7107	50.04	46.0435
56.6392	79.3977	127.577	78.0256	52.8015
42.5206	66.8431	90.7965	30	68.8767
50.9902	26.0768	66.1211	28	60.9262
113.137	37.2022	123.045	26	64.4981
46.0435	48.4149	60.1332	74.027	60.9262
52.345	11.6619	22.3607	56.6039	48.7032
46.6905	26.9073	30.5941	44.0454	56.921
48.8262	44.0454	68.469	43.8634	55.0273
44.0454	45.607	78	84.3801	44.2719
28	38.2099	28	54.037	29.7321
60.0333	49.5177	28	46.0435	43.6807
52.1536	35.3836	22	46.1814	59.2284
46.8615	31.241	60.8276	39.6989	47.0744
25.6125	52.345	68.7314	49.5177	50
30	33.9411	79.6241	59.397	57.7235
28.8444	32.8024	83.9524	53.7401	63.561
27.2029	44.7214	40	47.4131	49.0306
94.1488	40.7922	66.6033	67.9411	36.8782
64.0312	49.0306	84.119	47.5395	47.5395
70	47.5395	100.975	82	37.3631
62.1289	22.8035	62.8013	43.7612	39.8497
64.8999	32.5576	67.2012	46.8188	31.0483
38.4708	43.8634	104.709	39.8497	49.4773
24.1661	36.7696	168.19	39.2938	25.2982
84.8999	55.1725	36.7151	55.3173	120.831
92	48.1664	66.2118	30.2655	25.0599
70.0286	58	75.3923	40.4969	45.6946
42.19	60.959	65.146	24	71.6938
75.2861	58.4123	76.9415	54.148	54.626
44.4072	46.0435	79.925	46.0435	18.9737
31.241	95.4149	106.076	54.148	45.607
10.198	58.1378	80.9197	56.5685	39.2938
48	67.2012	66.4831	64.4981	24.7386
30	43.2666	104.652	92.1954	22.0907
30	45.3431	114.56	74	54.9181
32	48.3736	99.0353	51.4198	61.6117
14	65.1153	50.4777	39.8497	84.4038
24	70.7107	76.5768	33.5261	35.4401
34	79.3977	68.8186	31.6228	41.7612
16	40	34.4093	52.1536	23.4094
72.2772	23.3238	73.2393	24.3311	32.311
52.1536	63.2456	75.4719	34.2345	45.6508
63.1506	51.225	97.7548	50.3587	55.7853
58.5491	69.3109	87.6584	66	67.0522
15.6205	44.4072	86.764	64	48.0833
42.4264	63.7809	102.391	78.2304	73.4302
34.4093	25.6125	69.857	98	63.2456
11.6619	56.8507	47.5395		72.2772
34	48.1664	25.0599		67.082
50.4777	42.5206	18.4391		60
69.3397	32.5576	26		54.9181
56.6039	53.7401	72.2772		55.3173
61.7738	28.0713	56.0357		56.356
53.6656	32	100.02		44.0454
58.3095	38	94.0213		46.6905
68	52	74.108		41.6173
13.4164	68.8186	78.8162		44.4072
49.5177	71.5542	76.5506		49.3963
71.218	83.7377	61.7738		60.0333
45.607	83.7377	63.8122		60.0333
55.3173	34.5254	67.6757		72.111
70.4557	40	99.4786		52.1536
18	44	109.124		34.2345
20	84	114.28		56.6392
15.2316	81.6088	80.9938		48.0833
21.5407	73.3757	58.1378		55.6058
69.857	29.1204	100.975		58.1378
27.8568	32.311	108.259		49.679
25.6125	24.4131	55.7853		59.397
26.0768	43.8634	112.161		49.679
25.0599	40	117.201		44.0454
15.2316	24.0832	47.5395		60.959
44.2719	33.5261	79.925		63.7809
50.9902	43.8634	114.978		58
2.82843	27.7849	99.1564		55.1725
44.7214	25.0599	94.0213		113.649
14	62.2897	67.8822		118.811
16.1245	69.0507	34.4093		80
12	44.7214	80		110
22.3607	44.1814	122		56.5685
36.4966	42.7551	66.2722		52.4976
	35.4401	80		41.2311
	40.7922	44		24.0832
	14.1421	48.1664		39.3954
	10.7703	103.769		36.0555
	12.1655	125.936		26.9073
	38.0526	155.332		24.0832
	58.3095	145.671		66.8431
	72.111	47.5395		74.4043
	61.2209	79.1202		59.6657
	73.5391	81.7068		31.241
	83.5464	30.4631		53.8516
	28.6356	38		69.6563
	16.4924	64.0312		57.2014
	31.305	78.0256		46.8615
	53.6656	104.077		59.3633
	56.356	92.0217		74.4312
	68.8767	46		83.7616
	45.6946	50.04		102.528
	39.8497	44.0454		28.8444
	51.264	50.04		44.0454
	36	72.0278		82.0244
	32.249	60		104.019
	20.0998	72.2496		42.19
	49.0306	140		64.405
	42.7551	94.0213		96.0417
	22.8035	48.1664		95.0158
	18.4391	34		69.6563
	96.1665	80		58.8218
	4	104.077		54.9181
	66.4831	86.093		76.5506
	60	62.1289		79.8499
	58.8558	110.887		99.8599
	94.0213	111.086		194.01
	98.7927	105.773		282.347
	63.561	90.5538		212.941
	84.0952	64.7765		70.7107
	54.037	94.8683		76.1577
	46	102.704		67.2309
	48.0416	62		59.4643
	40	102.078		59.6657
	38.4188	68.1175		75.4719
	32.5576	62		86.093
	43.8634	80.399		84.8764
	42.9418	70.0286		110.887
	46.0435	88.0227		110.454
	50.1199	96.0208		83.4506
	71.6938	124.064		44.4072
	111.606	114		92.0869
	48.3736	100.08		109.417
	54.9181	80		113.225
	46.6905	60		63.8122
	38.833	84		56.6039
	41.7612	84.0952		82.6801
	35.4401	94.0213		39.4462
	24.7386	80.025		21.5407
	14.1421	34		21.2603
		52		28.4253
		78.0256		27.2029
		78		12.8063
		96		22.8035
		76		39.598
		56.3205		52.345
		51.264		27.7849
		35.4401		74
		26.8328		64.0312
		45.6946		102.313
		47.4131		95.0368
		46.8188		125.284
		74.027		93.145
		67.6757		73.3757
		68.2642		65.9697
		31.305		62.1289
				37.3631
				22.3607
				57.2713
				90.6863
				101.607
				126.064
				146.219
				99.2975
				144.499
				90.7965
				76.6551
				61.6117
				83.5225
				65.9697
				57.2713
				34.2345
				42.0476
				48.1664
				22.3607
				59.0932
				68.0294
				89.8888
				95.5196
				59.4643
				68.8767
				61.7738
				38.4188
				52.8015
				44.0454
				32.8284
				36.8782
				70.6824
				75.1798
				70.6824
				61.7414
				98.4073
				113.225
				120.416
				116.499
				11.6619
				31.1127
				45.3431
				30.5287
				56.356
				80.6226
				82.365
				60.0333
				34.9857
				45.6508
				44.9444
				34.4093
				38.2099
				35.609
				37.7359
				51.264

## Sheet: Myogenic Index
Raw data							Descriptive data
AM pre	AM post	PM Pre	PM post	Control HS				AM pre	AM post	PM Pre	PM post	Control HS
6.89	7.06	17.87	3.48	33.33			Number of values	6	6	6	6	6
8.97	8.58	19.61	3.86	21.03
7.86	17.88	16.82	5.84	32.76			Minimum	5.81	7.06	12.73	2.93	21.03
8.71	12.94	19.37	2.93	33.75			25% Percentile	6.62	8.2	14.19	3.005	26.31
5.81	9.7	12.73	3.03	32.88			Median	8.285	11.32	17.35	3.67	32.82
9.85	13.36	14.68	8.63	28.07			75% Percentile	9.19	14.49	19.43	6.538	33.44
							Maximum	9.85	17.88	19.61	8.63	33.75
							Mean	8.015	11.59	16.85	4.628	30.3
							Std. Deviation	1.477	3.941	2.709	2.228	4.994
							Std. Error of Mean	0.6032	1.609	1.106	0.9098	2.039
							Lower 95% CI of mean	6.465	7.45	14	2.29	25.06
							Upper 95% CI of mean	9.565	15.72	19.69	6.967	35.54

## Sheet: Cortisol
Raw data						Descriptive data
group	AM pre	AM post	PM pre	PM post			AM pre	AM post	PM pre	PM post
control	94.8	120.3	47.2	43.5		Number of values	14	14	14	14
control	92.66	113.7	34.86	37.8
control	111.75	149.5	62.15	66.3		Minimum	31.23	56.06	23.72	23.8
control	61.77	87.4	23.92	24.6		25% Percentile	71.39	63.58	39.9	34.5
control	65.52	78.4	42.76	39.8		Median	93.73	90.99	49.52	52.98
control	100.3	118.1	65.46	69.3		75% Percentile	114.6	126	62.98	69.52
trained	187.61	142.92	50.61	38.69		Maximum	187.6	149.5	82.63	96.19
trained	73.34	148.55	23.72	96.19
trained	159.11	63.82	49.14	62.45		Mean	98.49	98.03	49.88	52.75
trained	105.95	94.58	53.45	67.49		Std. Deviation	39.63	34.02	16.72	22.5
trained	31.23	78.46	41.58	23.8		Std. Error of Mean	10.59	9.092	4.468	6.012
trained	87.01	57.76	49.8769	74.61
trained	123	56.06	70.92	23.83		Lower 95% CI of mean	75.61	78.39	40.23	39.76
trained	84.77	62.85	82.63	70.19		Upper 95% CI of mean	121.4	117.7	59.53	65.74

## Sheet: IGFBP-3
Raw data						Descriptive data
group	AM pre	AM post	PM pre	PM post			AM pre	AM post	PM pre	PM post
control	3883	3999.42	3799.5	3691.96		Number of values	16	16	16	16
control	3455	3587.77	3309.5	3148.89
control	3523	3470.45	3628.7	3523		Minimum	1455	1528	1142	1400
control	3366.5	3332.84	3363.5	3167.54		25% Percentile	3160	3090	2976	2911
control	3908.5	3884.17	3431.7	3595.82		Median	3896	3589	3632	3644
control	3090.5	3009.6	2864.9	2625.82		75% Percentile	4183	3985	4103	4110
trained	1883	2029	1848	2071		Maximum	4409	4527	4466	5249
trained	1455	1528	1142	1400
trained	1523	1781	1898	2832		Mean	3468	3377	3355	3488
trained	4367	3591	4197	4172		Std. Deviation	994.3	881.9	962.4	941.8
trained	3909	3940	3730	3832		Std. Error of Mean	248.6	220.5	240.6	235.5
trained	4091	4121	4334	3898
trained	4078	3330	3635	5249		Lower 95% CI of mean	2938	2907	2842	2986
trained	4338	4221	4217	4298		Upper 95% CI of mean	3998	3847	3868	3990
trained	4409	4527	4466	4377
trained	4213	3684	3820	3924

## Sheet: Blood Glucose
Raw data					Descriptive data
Glucose_AM	Control Glucose_AM	Glucose_PM	Control Glucose_PM			Glucose_AM	Control Glucose_AM	Glucose_PM	Control Glucose_PM
5.7	4.8	5.5	4.8		Number of values	17	13	17	13
6.1	4.7	5.9	4.6
5.9	4.4	5.7	4.5		Minimum	5.2	4.3	5.17	4.3
5.9	4.6	5.8	4.9		25% Percentile	5.6	4.4	5.4	4.4
5.8	4.3	5.9	4.4		Median	5.8	4.6	5.6	4.6
5.4	4.6	5.4	4.7		75% Percentile	5.9	4.7	5.8	4.7
5.9	4.7	5.17	4.6		Maximum	6.1	4.8	5.9	4.9
5.8	4.4	5.6	4.3
5.6	4.7	5.5	4.7		Mean	5.735	4.569	5.581	4.569
5.2	4.4	5.2	4.3		Std. Deviation	0.237	0.1548	0.2248	0.1843
5.8	4.5	5.7	4.6		Std. Error of Mean	0.05748	0.04294	0.05452	0.05112
6.1	4.6	5.8	4.4
5.5	4.7	5.4	4.6		Lower 95% CI of mean	5.613	4.476	5.465	4.458
5.6		5.5			Upper 95% CI of mean	5.857	4.663	5.696	4.681
5.7		5.4
5.9		5.8
5.6		5.6

## Sheet: Axillery Temperature
Raw data					Descriptive data
Temperature_AM	Control Temperature_AM	Temperature_PM	Control Temperature_PM			Temperature_AM	Control Temperature_AM	Temperature_PM	Control Temperature_PM
36.8	36.9	37.3	37.4		Number of values	17	14	17	14
36.9	37	37.4	37.3
37	36.8	37.1	37.2		Minimum	36.7	36.7	37	36.9
37.1	36.8	37.3	37.1		25% Percentile	36.8	36.8	37.3	37.08
36.9	36.7	37.5	37.2		Median	36.9	36.95	37.3	37.2
36.7	37	37.3	37.4		75% Percentile	37	37.03	37.4	37.33
37	36.8	37.4	37.1		Maximum	37.2	37.1	37.5	37.4
37.2	37.1	37.3	37
36.8	36.7	37.5	36.9		Mean	36.93	36.92	37.32	37.19
36.9	37	37.3	37.3		Std. Deviation	0.1312	0.1424	0.1286	0.1592
36.8	37.1	37.4	37.4		Std. Error of Mean	0.03181	0.03806	0.0312	0.04254
37.1	37	37.3	37.2
36.9	36.9	37.4	37.2		Lower 95% CI of mean	36.86	36.84	37.25	37.1
36.8	37.1	37.4	37		Upper 95% CI of mean	37	37	37.38	37.28
37		37
36.9		37.3
37		37.2

## Sheet: Lactate
Raw data									Descriptive data
Lactate AM pre	Lactate AM post	Control Lactate AM pre	Control Lactate AM post	Lactate PM pre	Lactate PM post	Control Lactate PM pre	Control Lactate PM post			Lactate AM pre	Lactate AM post	Control Lactate AM pre	Control Lactate AM post	Lactate PM pre	Lactate PM post	Control Lactate PM pre	Control Lactate PM post
0.63	5.53	0.8	0.86	0.64	5.74	0.5	0.45		Number of values	17	17	13	13	17	17	13	13
0.57	5.78	0.94	0.89	0.76	6.24	0.86	1.01
0.49	5.43	0.67	0.56	0.75	7.7	0.54	0.66		Minimum	0.49	5.43	0.58	0.55	0.61	5.74	0.5	0.45
0.53	5.58	0.69	0.63	0.67	6.03	0.94	0.89		25% Percentile	0.53	5.57	0.645	0.635	0.66	5.995	0.58	0.58
0.51	5.87	0.63	0.77	0.76	6.65	0.78	0.8		Median	0.57	5.73	0.69	0.69	0.71	6.48	0.67	0.71
0.63	5.68	0.78	0.69	0.74	5.96	0.91	0.94		75% Percentile	0.605	5.99	0.785	0.79	0.755	6.785	0.82	0.845
0.54	5.56	0.65	0.64	0.78	5.74	0.74	0.72		Maximum	0.65	6.9	0.94	0.89	0.78	7.7	0.94	1.01
0.53	6.9	0.58	0.55	0.69	6.91	0.65	0.6
0.59	5.54	0.64	0.68	0.61	6.79	0.67	0.56		Mean	0.5676	5.842	0.7138	0.7092	0.7035	6.449	0.6992	0.7077
0.65	6.37	0.71	0.68	0.67	6.78	0.68	0.72		Std. Deviation	0.04855	0.3772	0.09544	0.1052	0.05533	0.4972	0.14	0.1656
0.55	5.58	0.66	0.7	0.61	6.48	0.58	0.6		Std. Error of Mean	0.01177	0.09149	0.02647	0.02916	0.01342	0.1206	0.03882	0.04594
0.6	5.8	0.74	0.76	0.74	6.57	0.66	0.71
0.58	5.9	0.79	0.81	0.76	6.24	0.58	0.54		Lower 95% CI of mean	0.5427	5.648	0.6562	0.6457	0.6751	6.194	0.6146	0.6076
0.6	5.72			0.74	5.96				Upper 95% CI of mean	0.5926	6.036	0.7715	0.7728	0.732	6.705	0.7838	0.8078
0.54	6.08			0.68	6.8
0.61	5.73			0.71	6.61
0.5	6.27			0.65	6.44

## Sheet: Blood serum
Raw data									Descriptive data
Serum AM pre	Serum AM post	Control Serum AM pre	Control Serum AM post	Serum PM pre	Serum PM post	Control Serum PM pre	Control Serum PM post			Serum AM pre	Serum AM post	Control Serum AM pre	Control Serum AM post	Serum PM pre	Serum PM post	Control Serum PM pre	Control Serum PM post
59	58	53	53	62	61	56	56		Number of values	10	10	9	9	10	10	9	9
55	52	56	55	54	51	56	57
53	51	54	56	57	51	55	55		Minimum	52	48	53	53	52	51	53	54
55	53	55	55	55	53	53	54		25% Percentile	53	51.75	53.5	53.5	54	51	53.5	54
56	53	54	55	58	56	55	56		Median	55.5	53	54	55	55	53.5	55	55
56	54	53	54	55	54	54	54		75% Percentile	56.75	55	55.5	55	57.25	55.25	55.5	56
60	58	54	53	57	55	54	54		Maximum	60	58	56	56	62	61	56	57
53	52	55	55	52	51	53	55
52	48	56	55	54	53	55	56		Mean	55.5	53.3	54.44	54.56	55.9	53.9	54.56	55.22
56	54			55	54				Std. Deviation	2.55	3.02	1.13	1.014	2.767	3.035	1.13	1.093
									Std. Error of Mean	0.8062	0.9551	0.3768	0.3379	0.875	0.9597	0.3768	0.3643
									Lower 95% CI of mean	53.68	51.14	53.58	53.78	53.92	51.73	53.69	54.38
									Upper 95% CI of mean	57.32	55.46	55.31	55.33	57.88	56.07	55.42	56.06

## Sheet: Haematocrit
Raw data									Descriptive data
BC AM pre	BC AM post	Control BC AM pre	Control BC AM post	BC PM pre	BC PM post	Control BC PM pre	Control BC PM post			BC AM pre	BC AM post	Control BC AM pre	Control BC AM post	BC PM pre	BC PM post	Control BC PM pre	Control BC PM post
41	42	47	47	38	39	44	44		Number of values	10	10	9	9	10	10	9	9
45	48	44	45	46	49	44	43
47	49	46	44	43	49	45	45		Minimum	40	42	44	44	38	39	44	43
45	47	45	45	45	47	47	46		25% Percentile	43.25	45	44.5	45	42.75	44.75	44.5	44
44	47	46	45	42	44	45	44		Median	44.5	47	46	45	45	46.5	45	45
44	46	47	46	45	46	46	46		75% Percentile	47	48.25	46.5	46.5	46	49	46.5	46
40	42	46	47	43	45	46	46		Maximum	48	52	47	47	48	49	47	46
47	48	45	45	48	49	47	45
48	52	44	45	46	47	45	44		Mean	44.5	46.7	45.56	45.44	44.1	46.1	45.44	44.78
44	46			45	46				Std. Deviation	2.55	3.02	1.13	1.014	2.767	3.035	1.13	1.093
									Std. Error of Mean	0.8062	0.9551	0.3768	0.3379	0.875	0.9597	0.3768	0.3643
									Lower 95% CI of mean	42.68	44.54	44.69	44.67	42.12	43.93	44.58	43.94
									Upper 95% CI of mean	46.32	48.86	46.42	46.22	46.08	48.27	46.31	45.62
